# Supplementary material for: Self-reported concussion prevalence, post-injury help-seeking behaviour, and associated risk factors among volleyball players
Source: PLoS One. 2025 Dec 5;20(12):e0338225. doi: 10.1371/journal.pone.0338225 (PMC12680157; doi:10.1371/journal.pone.0338225)
Supplement: S2 File — (XLSX) [file pone.0338225.s002.xlsx]

## Sheet: Total Sample (All Incidents)
	Gender	Age	Playing Experience	Currently Playing Level	Current Playing Position	Have you ever experienced the following symptoms after a head impact? If yes, please tick the boxes according to your symptoms:																			Have you experience a concussions during your playing career?	How many of these concussions occurred within a six-month period?	How many times have you been diagnosed with a concussion after a professional examination?	In which league were you playing when you had a concussion?				What was your field position when you had a concussion?				Which season were you in when the incident occurred?				What activity were you engaged in when the incident occurred?									What was the mechanism of the injury?
						Migraine	Confusion	Headache	Loss of consciousness	Memory loss	Dizziness	Balance problems	Ringing in the ears	Nausea/vomiting	Feeling tired/drowsy	Focusing problems/mental fogginess	Depression	Sensitivity to light	Sensitivity to noise	Double/blurry vision	Changes in sleep patterns	Anxiety/stress	Other	None of the above				High school/ University	Amateur	Semi-professional	Professional	Right/ Left Hitter	Center Hitter	Setter	Libero	Before regular season started (pre-season training)	During regular season practices (in season training)	Immediately before a game during the regular season (in season pre-game)	During actual gameplay in the regular season (in season gameplay)	Blocking	Conditioning	Digging	General play	Passing	Serving	Setting	Spiking	Other	Ball contact to head
1	Male	34-39	9-13	Semi-professional	Right/ Left Hitter																			None of the above	No	No	No	No	No	No	No	No	No	No	No	No	No	No	No	No	No	No	No	No	No	No	No	No	No
2	Female	39+	13+	Amateur	Libero																			None of the above	No	No	No	No	No	No	No	No	No	No	No	No	Yes	No	No	No	No	No	No	No	No	No	No	Yes	Yes
3	Female	22-27	1-3	High school/ University	Right/ Left Hitter																			None of the above	No	No	No	No	No	No	No	No	No	No	No	No	No	No	No	No	No	No	No	No	No	No	No	No	No
4	Female	16-21	4-8	High school/ University	Center Hitter			Headache																	No	No	No	No	No	No	No	No	No	No	No	No	No	No	No	No	No	No	No	No	No	No	No	No	No
5	Male	16-21	1-3	Amateur	Setter																			None of the above	No	No	No	No	No	No	No	No	No	No	No	No	No	No	No	No	No	No	No	No	No	No	No	No	No
6	Male	39+	13+	Amateur	Setter																			None of the above	No	No	No	No	No	No	No	No	No	No	No	No	No	No	No	No	No	No	No	No	No	No	No	No	No
7	Male	16-21	1-3	Amateur	Setter																			None of the above	Yes	No	Yes	No	Yes	No	No	Yes	No	No	No	No	No	No	Yes	Yes	No	No	No	No	No	No	No	No	No
8	Female	16-21	1-3	Amateur	Center Hitter		Confusion				Dizziness	Balance problems								Double/blurry vision					Yes	No	No	No	Yes	No	No	Yes	No	No	No	Yes	No	No	No	No	No	Yes	No	No	No	No	No	No	Yes
8	Female	16-21	1-3	Amateur	Center Hitter		Confusion				Dizziness	Balance problems								Double/blurry vision					Yes	No	No	No	Yes	No	No	Yes	No	No	No	Yes	No	No	No	No	No	Yes	No	No	No	No	No	No	Yes
9	Female	16-21	1-3	High school/ University	Right/ Left Hitter																			None of the above	No	No	No	No	No	No	No	No	No	No	No	No	No	No	No	No	No	No	No	No	No	No	No	No	No
10	Male	22-27	4-8	High school/ University	Right/ Left Hitter																			None of the above	No	No	No	No	No	No	No	No	No	No	No	No	No	No	No	No	No	No	No	No	No	No	No	No	No
11	Female	16-21	4-8	High school/ University	Right/ Left Hitter																			None of the above	No	No	No	No	No	No	No	No	No	No	No	No	No	No	No	No	No	No	No	No	No	No	No	No	No
12	Male	16-21	1-3	Semi-professional	Setter			Headache																	No	No	No	No	No	No	No	No	No	No	No	No	No	No	No	No	No	No	No	No	No	No	No	No	No
13	Male	39+	13+	Amateur	Right/ Left Hitter																			None of the above	No	No	No	No	No	No	No	No	No	No	No	No	No	No	No	No	No	No	No	No	No	No	No	No	No
14	Female	34-39	4-8	Amateur	Setter																			None of the above	No	No	No	No	No	No	No	No	No	No	No	No	No	No	No	No	No	No	No	No	No	No	No	No	No
15	Female	22-27	9-13	High school/ University	Center Hitter																			None of the above	No	No	No	No	No	No	No	No	No	No	No	No	No	No	No	No	No	No	No	No	No	No	No	No	No
16	Female	28-33	1-3	Amateur	Right/ Left Hitter			Headache					Ringing in the ears	Nausea/vomiting			Depression	Sensitivity to light	Sensitivity to noise	Double/blurry vision		Anxiety/stress			Yes	Yes	Yes	No	Yes	No	No	Yes	No	No	No	No	No	Yes	No	No	No	No	Yes	No	No	No	No	No	Yes
16	Female	28-33	1-3	Amateur	Right/ Left Hitter			Headache					Ringing in the ears	Nausea/vomiting			Depression	Sensitivity to light	Sensitivity to noise	Double/blurry vision		Anxiety/stress			Yes	Yes	Yes	No	Yes	No	No	Yes	No	No	No	No	No	Yes	No	No	No	No	Yes	No	No	No	No	No	Yes
17	Female	34-39	13+	Amateur	Right/ Left Hitter			Headache	Loss of consciousness	Memory loss	Dizziness		Ringing in the ears		Feeling tired/drowsy	Focusing problems/mental fogginess	Depression	Sensitivity to light	Sensitivity to noise			Anxiety/stress			Yes	Yes	Yes	Yes	No	No	No	Yes	No	No	No	No	No	No	Yes	Yes	No	No	No	No	No	No	No	No	Yes
17	Female	34-39	13+	Amateur	Right/ Left Hitter			Headache	Loss of consciousness	Memory loss	Dizziness		Ringing in the ears		Feeling tired/drowsy	Focusing problems/mental fogginess	Depression	Sensitivity to light	Sensitivity to noise			Anxiety/stress			Yes	Yes	Yes	Yes	No	No	No	Yes	No	No	No	No	No	No	Yes	Yes	No	No	No	No	No	No	No	No	Yes
17	Female	34-39	13+	Amateur	Right/ Left Hitter			Headache	Loss of consciousness	Memory loss	Dizziness		Ringing in the ears		Feeling tired/drowsy	Focusing problems/mental fogginess	Depression	Sensitivity to light	Sensitivity to noise			Anxiety/stress			Yes	Yes	Yes	Yes	No	No	No	Yes	No	No	No	No	No	No	Yes	No	No	Yes	No	No	No	No	No	No	No
17	Female	34-39	13+	Amateur	Right/ Left Hitter			Headache	Loss of consciousness	Memory loss	Dizziness		Ringing in the ears		Feeling tired/drowsy	Focusing problems/mental fogginess	Depression	Sensitivity to light	Sensitivity to noise			Anxiety/stress			Yes	Yes	Yes	Yes	No	No	No	Yes	No	No	No	No	No	No	Yes	No	No	Yes	No	No	No	No	No	No	No
18	Male	34-39	13+	Amateur	Libero																			None of the above	No	No	No	No	No	No	No	No	No	No	No	No	No	No	No	No	No	No	No	No	No	No	No	No	No
19	Female	16-21	4-8	High school/ University	Center Hitter			Headache													Changes in sleep patterns				No	No	No	No	No	No	No	No	No	No	No	No	No	No	No	No	No	No	No	No	No	No	No	No	No
20	Male	39+	13+	Amateur	Setter																			None of the above	Yes	No	No	Yes	No	No	No	No	No	Yes	No	No	Yes	No	No	No	No	No	Yes	No	No	No	No	No	No
21	Female	22-27	9-13	Semi-professional	Setter																			None of the above	No	No	No	No	No	No	No	No	No	No	No	No	No	No	No	No	No	No	No	No	No	No	No	No	No
22	Male	39+	13+	Amateur	Center Hitter																			None of the above	Yes	No	No	Yes	No	No	No	No	Yes	No	No	No	No	No	Yes	Yes	No	No	No	No	No	No	No	No	Yes
22	Male	39+	13+	Amateur	Center Hitter																			None of the above	Yes	No	No	No	No	Yes	No	No	Yes	No	No	No	Yes	No	No	No	No	Yes	No	No	No	No	No	No	No
22	Male	39+	13+	Amateur	Center Hitter																			None of the above	Yes	No	No	No	Yes	No	No	No	Yes	No	No	No	No	Yes	No	No	No	No	Yes	No	No	No	No	No	No
22	Male	39+	13+	Amateur	Center Hitter																			None of the above	Yes	No	No	Yes	No	No	No	No	Yes	No	No	No	No	No	Yes	No	No	No	No	No	No	No	Yes	No	Yes
23	Male	28-33	9-13	Semi-professional	Right/ Left Hitter		Confusion	Headache			Dizziness	Balance problems	Ringing in the ears	Nausea/vomiting	Feeling tired/drowsy	Focusing problems/mental fogginess						Anxiety/stress			Yes	Yes	No	No	Yes	No	No	No	Yes	No	No	Yes	No	No	No	No	No	Yes	No	No	No	No	No	No	Yes
23	Male	28-33	9-13	Semi-professional	Right/ Left Hitter		Confusion	Headache			Dizziness	Balance problems	Ringing in the ears	Nausea/vomiting	Feeling tired/drowsy	Focusing problems/mental fogginess						Anxiety/stress			Yes	Yes	No	No	Yes	No	No	No	Yes	No	No	No	Yes	No	No	No	No	No	Yes	No	No	No	No	No	Yes
23	Male	28-33	9-13	Semi-professional	Right/ Left Hitter		Confusion	Headache			Dizziness	Balance problems	Ringing in the ears	Nausea/vomiting	Feeling tired/drowsy	Focusing problems/mental fogginess						Anxiety/stress			Yes	Yes	No	No	No	Yes	No	No	Yes	No	No	No	No	No	Yes	No	No	No	No	Yes	No	No	No	No	Yes
23	Male	28-33	9-13	Semi-professional	Right/ Left Hitter		Confusion	Headache			Dizziness	Balance problems	Ringing in the ears	Nausea/vomiting	Feeling tired/drowsy	Focusing problems/mental fogginess						Anxiety/stress			Yes	Yes	No	No	No	Yes	No	No	Yes	No	No	No	No	No	Yes	No	No	No	No	No	No	No	No	Yes	Yes
24	Female	39+	13+	Amateur	Center Hitter			Headache																	Yes	Yes	No	No	Yes	No	No	No	Yes	No	No	No	Yes	No	No	No	No	No	Yes	No	No	No	No	No	No
25	Male	39+	13+	Amateur	Setter			Headache			Dizziness				Feeling tired/drowsy					Double/blurry vision					Yes	Yes	No	No	Yes	No	No	Yes	No	No	No	No	No	Yes	No	No	No	No	No	No	Yes	No	No	No	Yes
25	Male	39+	13+	Amateur	Setter			Headache			Dizziness				Feeling tired/drowsy					Double/blurry vision					Yes	Yes	No	No	Yes	No	No	Yes	No	No	No	No	No	No	Yes	No	No	No	No	Yes	No	No	No	No	Yes
26	Female	16-21	13+	High school/ University	Center Hitter		Confusion	Headache			Dizziness	Balance problems	Ringing in the ears		Feeling tired/drowsy	Focusing problems/mental fogginess		Sensitivity to light	Sensitivity to noise			Anxiety/stress			Yes	No	Yes	Yes	No	No	No	No	No	No	Yes	No	Yes	No	No	No	No	No	Yes	No	No	No	No	No	Yes
27	Male	22-27	4-8	High school/ University	Right/ Left Hitter																			None of the above	No	No	No	No	No	No	No	No	No	No	No	No	No	No	No	No	No	No	No	No	No	No	No	No	No
28	Male	16-21	9-13	High school/ University	Right/ Left Hitter																			None of the above	No	No	No	No	No	No	No	No	No	No	No	No	No	No	No	No	No	No	No	No	No	No	No	No	No
29	Female	39+	13+	Amateur	Libero			Headache			Dizziness		Ringing in the ears												Yes	Yes	No	No	Yes	No	No	Yes	No	No	No	No	Yes	No	No	Yes	No	No	No	No	No	No	No	No	Yes
29	Female	39+	13+	Amateur	Libero			Headache			Dizziness		Ringing in the ears												Yes	Yes	No	No	Yes	No	No	Yes	No	No	No	No	No	Yes	No	No	No	No	No	No	No	No	No	Yes	Yes
29	Female	39+	13+	Amateur	Libero			Headache			Dizziness		Ringing in the ears												Yes	Yes	No	No	Yes	No	No	No	Yes	No	No	No	No	No	Yes	Yes	No	No	No	No	No	No	No	No	Yes
29	Female	39+	13+	Amateur	Libero			Headache			Dizziness		Ringing in the ears												Yes	Yes	No	No	Yes	No	No	No	Yes	No	No	No	No	No	Yes	No	No	No	No	Yes	No	No	No	No	Yes
30	Female	22-27	9-13	High school/ University	Libero		Confusion	Headache			Dizziness				Feeling tired/drowsy	Focusing problems/mental fogginess									No	No	No	No	No	Yes	No	No	No	No	Yes	No	No	No	Yes	No	No	No	Yes	Yes	No	No	No	No	Yes
31	Male	39+	13+	Amateur	Libero					Memory loss	Dizziness					Focusing problems/mental fogginess									Yes	No	No	No	Yes	No	No	No	No	No	Yes	No	No	No	Yes	No	No	No	No	Yes	No	No	No	No	Yes
31	Male	39+	13+	Amateur	Libero					Memory loss	Dizziness					Focusing problems/mental fogginess									Yes	No	No	No	Yes	No	No	No	No	No	Yes	No	No	No	Yes	No	No	No	No	Yes	No	No	No	No	Yes
32	Male	22-27	13+	Semi-professional	Right/ Left Hitter		Confusion	Headache			Dizziness						Depression	Sensitivity to light				Anxiety/stress			Yes	No	Yes	Yes	No	No	No	Yes	No	No	No	No	Yes	No	No	No	No	Yes	No	No	No	No	No	No	Yes
32	Male	22-27	13+	Semi-professional	Right/ Left Hitter		Confusion	Headache			Dizziness						Depression	Sensitivity to light				Anxiety/stress			Yes	No	Yes	No	No	No	Yes	Yes	No	No	No	No	No	No	Yes	Yes	No	No	No	No	No	No	No	No	No
33	Male	16-21	4-8	High school/ University	Right/ Left Hitter			Headache										Sensitivity to light		Double/blurry vision					No	No	No	Yes	No	No	No	Yes	No	No	No	No	No	No	Yes	Yes	No	No	No	No	No	No	No	No	Yes
33	Male	16-21	4-8	High school/ University	Right/ Left Hitter			Headache																	No	No	No	Yes	No	No	No	Yes	No	No	Yes	Yes	Yes	No	No	Yes	No	Yes	No	Yes	No	No	No	No	Yes
34	Female	16-21	4-8	High school/ University	Right/ Left Hitter																			None of the above	No	No	No	No	No	No	No	No	No	No	No	No	No	No	No	No	No	No	No	No	No	No	No	No	No
35	Female	16-21	9-13	High school/ University	Center Hitter																			None of the above	No	No	No	No	No	No	No	No	No	No	No	No	No	No	No	No	No	No	No	No	No	No	No	No	No
36	Female	16-21	1-3	High school/ University	Center Hitter																			None of the above	No	No	No	No	No	No	No	No	No	No	No	No	No	No	No	No	No	No	No	No	No	No	No	No	No
37	Male	22-27	1-3	High school/ University	Right/ Left Hitter																			None of the above	No	No	No	No	No	No	No	No	No	No	No	No	No	No	No	No	No	No	No	No	No	No	No	No	No
38	Female	34-39	13+	Amateur	Right/ Left Hitter			Headache																	Yes	No	Yes	No	No	No	Yes	Yes	No	No	No	No	No	No	Yes	Yes	No	No	No	No	No	No	No	No	No
39	Female	16-21	1-3	High school/ University	Libero		Confusion	Headache	Loss of consciousness	Memory loss	Dizziness	Balance problems			Feeling tired/drowsy	Focusing problems/mental fogginess	Depression	Sensitivity to light	Sensitivity to noise		Changes in sleep patterns	Anxiety/stress	Other		Yes	No	Yes	Yes	No	No	No	No	No	No	Yes	No	Yes	No	No	No	No	Yes	No	No	No	No	No	No	Yes
39	Female	16-21	1-3	High school/ University	Libero		Confusion	Headache	Loss of consciousness	Memory loss	Dizziness	Balance problems			Feeling tired/drowsy	Focusing problems/mental fogginess	Depression	Sensitivity to light	Sensitivity to noise		Changes in sleep patterns	Anxiety/stress	Other		Yes	No	Yes	Yes	No	No	No	No	No	No	Yes	No	No	No	Yes	No	No	Yes	No	No	No	No	No	No	Yes
39	Female	16-21	1-3	High school/ University	Libero		Confusion	Headache	Loss of consciousness	Memory loss	Dizziness	Balance problems			Feeling tired/drowsy	Focusing problems/mental fogginess	Depression	Sensitivity to light	Sensitivity to noise		Changes in sleep patterns	Anxiety/stress	Other		Yes	No	Yes	Yes	No	No	No	No	No	No	Yes	No	No	No	Yes	No	No	Yes	No	No	No	No	No	No	No
40	Male	22-27	1-3	Amateur	Center Hitter																			None of the above	No	No	No	No	No	No	No	No	No	No	No	No	No	No	No	No	No	No	No	No	No	No	No	No	No
41	Female	34-39	13+	Amateur	Center Hitter			Headache			Dizziness	Balance problems	Ringing in the ears		Feeling tired/drowsy	Focusing problems/mental fogginess				Double/blurry vision		Anxiety/stress			Yes	No	No	No	Yes	No	No	Yes	No	No	No	No	Yes	No	No	No	No	Yes	No	No	No	No	No	No	Yes
41	Female	34-39	13+	Amateur	Center Hitter			Headache			Dizziness	Balance problems	Ringing in the ears		Feeling tired/drowsy	Focusing problems/mental fogginess				Double/blurry vision		Anxiety/stress			Yes	No	No	No	Yes	No	No	Yes	No	No	No	No	No	Yes	No	No	No	No	Yes	No	No	No	No	No	No
42	Female	28-33	13+	Amateur	Setter			Headache				Balance problems						Sensitivity to light		Double/blurry vision					Yes	Yes	No	No	Yes	No	No	Yes	No	No	No	No	No	No	Yes	No	No	Yes	No	No	No	No	No	No	Yes
43	Male	22-27	9-13	High school/ University	Setter																			None of the above	No	No	No	No	No	No	No	No	No	No	No	No	No	No	No	No	No	No	No	No	No	No	No	No	No
44	Female	34-39	13+	Semi-professional	Right/ Left Hitter																			None of the above	No	No	No	No	No	No	No	No	No	No	No	No	No	No	No	No	No	No	No	No	No	No	No	No	No
45	Male	22-27	4-8	High school/ University	Libero																		Other	None of the above	No	No	No	No	No	No	No	No	No	No	No	No	No	No	No	No	No	No	No	No	No	No	No	No	No
46	Female	34-39	13+	Amateur	Libero			Headache			Dizziness	Balance problems	Ringing in the ears												Yes	No	No	No	No	Yes	No	No	No	No	Yes	No	Yes	No	No	No	No	Yes	No	No	No	No	No	No	Yes
46	Female	34-39	13+	Amateur	Libero			Headache			Dizziness	Balance problems	Ringing in the ears												Yes	No	Yes	No	No	Yes	No	No	No	No	Yes	No	Yes	No	No	No	No	Yes	No	No	No	No	No	No	No
47	Male	22-27	4-8	Semi-professional	Right/ Left Hitter																			None of the above	No	No	No	No	No	No	No	No	No	No	No	No	No	No	No	No	No	No	No	No	No	No	No	No	No
48	Female	28-33	4-8	Amateur	Right/ Left Hitter																			None of the above	No	No	No	No	No	No	No	No	No	No	No	No	No	No	No	No	No	No	No	No	No	No	No	No	No
49	Female	22-27	4-8	Amateur	Setter			Headache				Balance problems													No	No	No	No	No	No	No	No	No	No	No	No	No	No	No	No	No	No	No	No	No	No	No	No	No
50	Male	16-21	4-8	Semi-professional	Center Hitter																			None of the above	No	No	No	No	No	No	No	No	No	No	No	No	No	No	No	No	No	No	No	No	No	No	No	No	No
51	Male	22-27	9-13	Amateur	Center Hitter			Headache							Feeling tired/drowsy										No	No	No	No	No	No	No	No	No	No	No	No	No	No	No	No	No	No	No	No	No	No	No	No	No
52	Male	16-21	1-3	High school/ University	Right/ Left Hitter																			None of the above	No	No	No	No	No	No	No	No	No	No	No	No	No	No	No	No	No	No	No	No	No	No	No	No	No
52	Male	16-21	1-3	High school/ University	Libero			Headache																	No	No	No	Yes	No	No	No	No	No	No	No	No	No	No	No	No	No	No	No	No	No	No	No	No	No
53	Female	16-21	1-3	Amateur	Right/ Left Hitter																			None of the above	No	No	No	No	No	No	No	No	No	No	No	No	No	No	No	No	No	No	No	No	No	No	No	No	No
54	Female	16-21	1-3	High school/ University	Libero			Headache																	No	No	No	No	No	No	No	No	No	No	No	No	No	No	No	No	No	No	No	No	No	No	No	No	No
55	Female	16-21	1-3	High school/ University	Setter		Confusion		Loss of consciousness		Dizziness	Balance problems	Ringing in the ears	Nausea/vomiting					Sensitivity to noise						No	No	No	Yes	No	No	No	No	No	No	No	No	No	No	No	No	No	No	No	No	No	No	No	No	No
56	Female	28-33	13+	Professional	Right/ Left Hitter																	Anxiety/stress			Yes	No	No	No	No	No	Yes	Yes	No	No	No	No	No	No	Yes	No	Yes	No	No	No	No	No	No	No	Yes
56	Female	28-33	13+	Professional	Right/ Left Hitter																	Anxiety/stress			Yes	No	Yes	No	No	No	Yes	Yes	No	No	No	No	No	No	Yes	No	No	No	Yes	No	No	No	No	No	No
57	Female	28-33	13+	Professional	Setter						Dizziness												Other		No	No	No	No	No	No	No	No	No	No	No	No	No	No	No	No	No	No	No	No	No	No	No	No	No
58	Male	16-21	1-3	High school/ University	Libero																		Other		No	No	No	No	No	No	No	No	No	No	No	No	No	No	No	No	No	No	No	No	No	No	No	No	No
59	Male	22-27	4-8	Amateur	Setter						Dizziness	Balance problems		Nausea/vomiting	Feeling tired/drowsy					Double/blurry vision					Yes	No	Yes	No	Yes	No	No	No	No	Yes	No	No	Yes	No	No	No	No	No	Yes	No	No	No	No	No	No
60	Female	28-33	13+	Professional	Libero																			None of the above	No	No	No	No	No	No	No	No	No	No	No	No	No	No	No	No	No	No	No	No	No	No	No	No	No
61	Female	22-27	13+	Professional	Center Hitter			Headache							Feeling tired/drowsy			Sensitivity to light							No	No	No	No	No	No	No	No	No	No	No	No	No	No	No	No	No	No	No	No	No	No	No	No	No
62	Female	22-27	13+	Amateur	Setter																			None of the above	No	No	No	No	No	No	No	No	No	No	No	No	No	No	No	No	No	No	No	No	No	No	No	No	No
63	Male	16-21	9-13	High school/ University	Libero						Dizziness	Balance problems		Nausea/vomiting		Focusing problems/mental fogginess									Yes	No	No	Yes	No	No	No	No	No	Yes	No	No	Yes	No	No	No	No	Yes	No	No	No	No	No	No	Yes
64	Male	22-27	9-13	Amateur	Right/ Left Hitter																			None of the above	No	No	No	No	No	No	No	No	No	No	No	No	No	No	No	No	No	No	No	No	No	No	No	No	No
65	Female	16-21	13+	High school/ University	Right/ Left Hitter																			None of the above	No	No	No	No	No	No	No	No	No	No	No	No	No	No	No	No	No	No	No	No	No	No	No	No	No
66	Female	34-39	13+	Amateur	Setter			Headache						Nausea/vomiting											No	No	No	No	No	No	No	No	No	No	No	No	No	No	No	No	No	No	No	No	No	No	No	No	No
67	Male	28-33	13+	Amateur	Libero																			None of the above	Yes	No	No	Yes	No	No	No	Yes	No	No	No	No	Yes	No	No	No	No	Yes	No	No	No	No	No	No	No
68	Female	28-33	4-8	High school/ University	Right/ Left Hitter			Headache											Sensitivity to noise						Yes	No	No	Yes	No	No	No	Yes	No	No	No	No	Yes	No	No	No	No	No	Yes	No	No	No	No	No	No
68	Female	28-33	4-8	High school/ University	Right/ Left Hitter			Headache											Sensitivity to noise						Yes	No	No	Yes	No	No	No	Yes	No	No	No	No	Yes	No	No	No	No	No	Yes	No	No	No	No	No	No
69	Female	16-21	9-13	High school/ University	Setter			Headache			Dizziness		Ringing in the ears												Yes	No	No	No	Yes	No	No	No	No	Yes	No	Yes	No	No	No	No	No	No	Yes	No	No	No	No	No	Yes
69	Female	16-21	9-13	High school/ University	Setter			Headache			Dizziness		Ringing in the ears												Yes	No	No	No	Yes	No	No	No	No	Yes	No	No	Yes	No	No	No	No	No	Yes	No	No	No	No	No	Yes
70	Female	16-21	1-3	High school/ University	Setter																	Anxiety/stress			No	No	No	No	No	No	No	No	No	No	No	No	No	No	No	No	No	No	No	No	No	No	No	No	No
71	Female	28-33	13+	Professional	Right/ Left Hitter																			None of the above	No	No	No	No	No	No	No	No	No	No	No	No	No	No	No	No	No	No	No	No	No	No	No	No	No
72	Female	22-27	9-13	High school/ University	Center Hitter			Headache			Dizziness	Balance problems			Feeling tired/drowsy	Focusing problems/mental fogginess					Changes in sleep patterns				Yes	No	Yes	Yes	No	No	No	No	Yes	No	No	No	Yes	No	No	No	No	Yes	No	No	No	No	No	No	No
72	Female	22-27	9-13	High school/ University	Center Hitter			Headache			Dizziness	Balance problems			Feeling tired/drowsy	Focusing problems/mental fogginess					Changes in sleep patterns				Yes	No	Yes	Yes	No	No	No	No	Yes	No	No	No	No	No	Yes	No	No	No	No	Yes	No	No	No	No	Yes
73	Female	28-33	9-13	Amateur	Setter																			None of the above	No	No	No	No	No	No	No	No	No	No	No	No	No	No	No	No	No	No	No	No	No	No	No	No	No
74	Female	16-21	4-8	High school/ University	Right/ Left Hitter			Headache			Dizziness		Ringing in the ears	Nausea/vomiting	Feeling tired/drowsy	Focusing problems/mental fogginess	Depression	Sensitivity to light	Sensitivity to noise		Changes in sleep patterns	Anxiety/stress			Yes	No	Yes	Yes	No	No	No	Yes	No	No	No	No	No	No	Yes	No	No	Yes	No	No	No	No	No	No	No
																																								10	1	19	15	8	1	0	1	3	36
																																								0.196078	0.0196078	0.372549	0.294118	0.156863	0.0196078	0	0.0196078	0.0588235	0.705882
[truncated: 25 more columns]

## Sheet: Total Sample Only
	Gender	Age	Playing Experience	Currently Playing Level	Current Playing Position	Have you ever experienced the following symptoms after a head impact? If yes, please tick the boxes according to your symptoms:																			Have you experience a concussions during your playing career?	How many of these concussions occurred within a six-month period?	How many times have you been diagnosed with a concussion after a professional examination?	In which league were you playing when you had a concussion?				What was your field position when you had a concussion?				Which season were you in when the incident occurred?				What activity were you engaged in when the incident occurred?									What was the mechanism of the injury?
						Migraine	Confusion	Headache	Loss of consciousness	Memory loss	Dizziness	Balance problems	Ringing in the ears	Nausea/vomiting	Feeling tired/drowsy	Focusing problems/mental fogginess	Depression	Sensitivity to light	Sensitivity to noise	Double/blurry vision	Changes in sleep patterns	Anxiety/stress	Other	None of the above				High school/ University	Amateur	Semi-professional	Professional	Right/ Left Hitter	Center Hitter	Setter	Libero	Before regular season started (pre-season training)	During regular season practices (in season training)	Immediately before a game during the regular season (in season pre-game)	During actual gameplay in the regular season (in season gameplay)	Blocking	Conditioning	Digging	General play	Passing	Serving	Setting	Spiking	Other	Ball contact to head
1	Male	34-39	9-13	Semi-professional	Right/ Left Hitter	No																		None of the above	No	No	No	No	No	No	No	No	No	No	No	No	No	No	No	No	No	No	No	No	No	No	No	No	No
2	Female	39+	13+	Amateur	Libero	No																		None of the above	No	No	No	No	No	No	No	No	No	No	No	No	Yes	No	No	No	No	No	No	No	No	No	No	Yes	Yes
3	Female	22-27	1-3	High school/ University	Right/ Left Hitter	No																		None of the above	No	No	No	No	No	No	No	No	No	No	No	No	No	No	No	No	No	No	No	No	No	No	No	No	No
4	Female	16-21	4-8	High school/ University	Center Hitter	No		Headache																	No	No	No	No	No	No	No	No	No	No	No	No	No	No	No	No	No	No	No	No	No	No	No	No	No
5	Male	16-21	1-3	Amateur	Setter	No																		None of the above	No	No	No	No	No	No	No	No	No	No	No	No	No	No	No	No	No	No	No	No	No	No	No	No	No
6	Male	39+	13+	Amateur	Setter	No																		None of the above	No	No	No	No	No	No	No	No	No	No	No	No	No	No	No	No	No	No	No	No	No	No	No	No	No
7	Male	16-21	1-3	Amateur	Setter	No																		None of the above	Yes	No	Yes	No	Yes	No	No	Yes	No	No	No	No	No	No	Yes	Yes	No	No	No	No	No	No	No	No	No
8	Female	16-21	1-3	Amateur	Center Hitter	No	Confusion				Dizziness	Balance problems								Double/blurry vision					Yes	No	No	No	Yes	No	No	Yes	No	No	No	Yes	No	No	No	No	No	Yes	No	No	No	No	No	No	Yes
9	Female	16-21	1-3	High school/ University	Right/ Left Hitter	No																		None of the above	No	No	No	No	No	No	No	No	No	No	No	No	No	No	No	No	No	No	No	No	No	No	No	No	No
10	Male	22-27	4-8	High school/ University	Right/ Left Hitter	No																		None of the above	No	No	No	No	No	No	No	No	No	No	No	No	No	No	No	No	No	No	No	No	No	No	No	No	No
11	Female	16-21	4-8	High school/ University	Right/ Left Hitter	No																		None of the above	No	No	No	No	No	No	No	No	No	No	No	No	No	No	No	No	No	No	No	No	No	No	No	No	No
12	Male	16-21	1-3	Semi-professional	Setter	No		Headache																	No	No	No	No	No	No	No	No	No	No	No	No	No	No	No	No	No	No	No	No	No	No	No	No	No
13	Male	39+	13+	Amateur	Right/ Left Hitter	No																		None of the above	No	No	No	No	No	No	No	No	No	No	No	No	No	No	No	No	No	No	No	No	No	No	No	No	No
14	Female	34-39	4-8	Amateur	Setter	No																		None of the above	No	No	No	No	No	No	No	No	No	No	No	No	No	No	No	No	No	No	No	No	No	No	No	No	No
15	Female	22-27	9-13	High school/ University	Center Hitter	No																		None of the above	No	No	No	No	No	No	No	No	No	No	No	No	No	No	No	No	No	No	No	No	No	No	No	No	No
16	Female	28-33	1-3	Amateur	Right/ Left Hitter	No		Headache					Ringing in the ears	Nausea/vomiting			Depression	Sensitivity to light	Sensitivity to noise	Double/blurry vision		Anxiety/stress			Yes	Yes	Yes	No	Yes	No	No	Yes	No	No	No	No	No	Yes	No	No	No	No	Yes	No	No	No	No	No	Yes
17	Female	34-39	13+	Amateur	Right/ Left Hitter	No		Headache	Loss of consciousness	Memory loss	Dizziness		Ringing in the ears		Feeling tired/drowsy	Focusing problems/mental fogginess	Depression	Sensitivity to light	Sensitivity to noise			Anxiety/stress			Yes	Yes	Yes	Yes	No	No	No	Yes	No	No	No	No	No	No	Yes	Yes	No	No	No	No	No	No	No	No	Yes
18	Male	34-39	13+	Amateur	Libero	No																		None of the above	No	No	No	No	No	No	No	No	No	No	No	No	No	No	No	No	No	No	No	No	No	No	No	No	No
19	Female	16-21	4-8	High school/ University	Center Hitter	No		Headache													Changes in sleep patterns				No	No	No	No	No	No	No	No	No	No	No	No	No	No	No	No	No	No	No	No	No	No	No	No	No
20	Male	39+	13+	Amateur	Setter	No																		None of the above	Yes	No	No	Yes	No	No	No	No	No	Yes	No	No	Yes	No	No	No	No	No	Yes	No	No	No	No	No	No
21	Female	22-27	9-13	Semi-professional	Setter	No																		None of the above	No	No	No	No	No	No	No	No	No	No	No	No	No	No	No	No	No	No	No	No	No	No	No	No	No
22	Male	39+	13+	Amateur	Center Hitter	No																		None of the above	Yes	No	No	Yes	No	No	No	No	Yes	No	No	No	No	No	Yes	Yes	No	No	No	No	No	No	No	No	Yes
23	Male	28-33	9-13	Semi-professional	Right/ Left Hitter	No	Confusion	Headache			Dizziness	Balance problems	Ringing in the ears	Nausea/vomiting	Feeling tired/drowsy	Focusing problems/mental fogginess						Anxiety/stress			Yes	Yes	No	No	Yes	No	No	No	Yes	No	No	Yes	No	No	No	No	No	Yes	No	No	No	No	No	No	Yes
24	Female	39+	13+	Amateur	Center Hitter	No		Headache																	Yes	Yes	No	No	Yes	No	No	No	Yes	No	No	No	Yes	No	No	No	No	No	Yes	No	No	No	No	No	No
25	Male	39+	13+	Amateur	Setter	No		Headache			Dizziness				Feeling tired/drowsy					Double/blurry vision					Yes	Yes	No	No	Yes	No	No	Yes	No	No	No	No	No	Yes	No	No	No	No	No	No	Yes	No	No	No	Yes
26	Female	16-21	13+	High school/ University	Center Hitter	No	Confusion	Headache			Dizziness	Balance problems	Ringing in the ears		Feeling tired/drowsy	Focusing problems/mental fogginess		Sensitivity to light	Sensitivity to noise			Anxiety/stress			Yes	No	Yes	Yes	No	No	No	No	No	No	Yes	No	Yes	No	No	No	No	No	Yes	No	No	No	No	No	Yes
27	Male	22-27	4-8	High school/ University	Right/ Left Hitter	No																		None of the above	No	No	No	No	No	No	No	No	No	No	No	No	No	No	No	No	No	No	No	No	No	No	No	No	No
28	Male	16-21	9-13	High school/ University	Right/ Left Hitter	No																		None of the above	No	No	No	No	No	No	No	No	No	No	No	No	No	No	No	No	No	No	No	No	No	No	No	No	No
29	Female	39+	13+	Amateur	Libero	No		Headache			Dizziness		Ringing in the ears												Yes	Yes	No	No	Yes	No	No	Yes	No	No	No	No	Yes	No	No	Yes	No	No	No	No	No	No	No	No	Yes
30	Female	22-27	9-13	High school/ University	Libero	No	Confusion	Headache			Dizziness				Feeling tired/drowsy	Focusing problems/mental fogginess									No	No	No	No	No	Yes	No	No	No	No	Yes	No	No	No	Yes	No	No	No	Yes	Yes	No	No	No	No	Yes
31	Male	39+	13+	Amateur	Libero	No				Memory loss	Dizziness					Focusing problems/mental fogginess									Yes	No	No	No	Yes	No	No	No	No	No	Yes	No	No	No	Yes	No	No	No	No	Yes	No	No	No	No	Yes
32	Male	22-27	13+	Semi-professional	Right/ Left Hitter	No	Confusion	Headache			Dizziness						Depression	Sensitivity to light				Anxiety/stress			Yes	No	Yes	Yes	No	No	No	Yes	No	No	No	No	Yes	No	No	No	No	Yes	No	No	No	No	No	No	Yes
33	Male	16-21	4-8	High school/ University	Right/ Left Hitter	No		Headache										Sensitivity to light		Double/blurry vision					No	No	No	Yes	No	No	No	Yes	No	No	No	No	No	No	Yes	Yes	No	No	No	No	No	No	No	No	Yes
34	Female	16-21	4-8	High school/ University	Right/ Left Hitter	No																		None of the above	No	No	No	No	No	No	No	No	No	No	No	No	No	No	No	No	No	No	No	No	No	No	No	No	No
35	Female	16-21	9-13	High school/ University	Center Hitter	No																		None of the above	No	No	No	No	No	No	No	No	No	No	No	No	No	No	No	No	No	No	No	No	No	No	No	No	No
36	Female	16-21	1-3	High school/ University	Center Hitter	No																		None of the above	No	No	No	No	No	No	No	No	No	No	No	No	No	No	No	No	No	No	No	No	No	No	No	No	No
37	Male	22-27	1-3	High school/ University	Right/ Left Hitter	No																		None of the above	No	No	No	No	No	No	No	No	No	No	No	No	No	No	No	No	No	No	No	No	No	No	No	No	No
38	Female	34-39	13+	Amateur	Right/ Left Hitter	No		Headache																	Yes	No	Yes	No	No	No	Yes	Yes	No	No	No	No	No	No	Yes	Yes	No	No	No	No	No	No	No	No	No
39	Female	16-21	1-3	High school/ University	Libero	No	Confusion	Headache	Loss of consciousness	Memory loss	Dizziness	Balance problems			Feeling tired/drowsy	Focusing problems/mental fogginess	Depression	Sensitivity to light	Sensitivity to noise		Changes in sleep patterns	Anxiety/stress	Other		Yes	No	Yes	Yes	No	No	No	No	No	No	Yes	No	Yes	No	No	No	No	Yes	No	No	No	No	No	No	Yes
40	Male	22-27	1-3	Amateur	Center Hitter	No																		None of the above	No	No	No	No	No	No	No	No	No	No	No	No	No	No	No	No	No	No	No	No	No	No	No	No	No
41	Female	34-39	13+	Amateur	Center Hitter	No		Headache			Dizziness	Balance problems	Ringing in the ears		Feeling tired/drowsy	Focusing problems/mental fogginess				Double/blurry vision		Anxiety/stress			Yes	No	No	No	Yes	No	No	Yes	No	No	No	No	Yes	No	No	No	No	Yes	No	No	No	No	No	No	Yes
42	Female	28-33	13+	Amateur	Setter	No		Headache				Balance problems						Sensitivity to light		Double/blurry vision					Yes	Yes	No	No	Yes	No	No	Yes	No	No	No	No	No	No	Yes	No	No	Yes	No	No	No	No	No	No	Yes
43	Male	22-27	9-13	High school/ University	Setter	No																		None of the above	No	No	No	No	No	No	No	No	No	No	No	No	No	No	No	No	No	No	No	No	No	No	No	No	No
44	Female	34-39	13+	Semi-professional	Right/ Left Hitter	No																		None of the above	No	No	No	No	No	No	No	No	No	No	No	No	No	No	No	No	No	No	No	No	No	No	No	No	No
45	Male	22-27	4-8	High school/ University	Libero	No																	Other	None of the above	No	No	No	No	No	No	No	No	No	No	No	No	No	No	No	No	No	No	No	No	No	No	No	No	No
46	Female	34-39	13+	Amateur	Libero	No		Headache			Dizziness	Balance problems	Ringing in the ears												Yes	No	No	No	No	Yes	No	No	No	No	Yes	No	Yes	No	No	No	No	Yes	No	No	No	No	No	No	Yes
47	Male	22-27	4-8	Semi-professional	Right/ Left Hitter	No																		None of the above	No	No	No	No	No	No	No	No	No	No	No	No	No	No	No	No	No	No	No	No	No	No	No	No	No
48	Female	28-33	4-8	Amateur	Right/ Left Hitter	No																		None of the above	No	No	No	No	No	No	No	No	No	No	No	No	No	No	No	No	No	No	No	No	No	No	No	No	No
49	Female	22-27	4-8	Amateur	Setter	No		Headache				Balance problems													No	No	No	No	No	No	No	No	No	No	No	No	No	No	No	No	No	No	No	No	No	No	No	No	No
50	Male	16-21	4-8	Semi-professional	Center Hitter	No																		None of the above	No	No	No	No	No	No	No	No	No	No	No	No	No	No	No	No	No	No	No	No	No	No	No	No	No
51	Male	22-27	9-13	Amateur	Center Hitter	No		Headache							Feeling tired/drowsy										No	No	No	No	No	No	No	No	No	No	No	No	No	No	No	No	No	No	No	No	No	No	No	No	No
52	Male	16-21	1-3	High school/ University	Right/ Left Hitter	No																		None of the above	No	No	No	No	No	No	No	No	No	No	No	No	No	No	No	No	No	No	No	No	No	No	No	No	No
53	Female	16-21	1-3	Amateur	Right/ Left Hitter	No																		None of the above	No	No	No	No	No	No	No	No	No	No	No	No	No	No	No	No	No	No	No	No	No	No	No	No	No
54	Female	16-21	1-3	High school/ University	Libero	No		Headache																	No	No	No	No	No	No	No	No	No	No	No	No	No	No	No	No	No	No	No	No	No	No	No	No	No
55	Female	16-21	1-3	High school/ University	Setter	No	Confusion		Loss of consciousness		Dizziness	Balance problems	Ringing in the ears	Nausea/vomiting					Sensitivity to noise						No	No	No	Yes	No	No	No	No	No	No	No	No	No	No	No	No	No	No	No	No	No	No	No	No	No
56	Female	28-33	13+	Professional	Right/ Left Hitter	No																Anxiety/stress			Yes	No	No	No	No	No	Yes	Yes	No	No	No	No	No	No	Yes	No	Yes	No	No	No	No	No	No	No	Yes
57	Female	28-33	13+	Professional	Setter	No					Dizziness												Other		No	No	No	No	No	No	No	No	No	No	No	No	No	No	No	No	No	No	No	No	No	No	No	No	No
58	Male	16-21	1-3	High school/ University	Libero	No																	Other		No	No	No	No	No	No	No	No	No	No	No	No	No	No	No	No	No	No	No	No	No	No	No	No	No
59	Male	22-27	4-8	Amateur	Setter	No					Dizziness	Balance problems		Nausea/vomiting	Feeling tired/drowsy					Double/blurry vision					Yes	No	Yes	No	Yes	No	No	No	No	Yes	No	No	Yes	No	No	No	No	No	Yes	No	No	No	No	No	No
60	Female	28-33	13+	Professional	Libero	No																		None of the above	No	No	No	No	No	No	No	No	No	No	No	No	No	No	No	No	No	No	No	No	No	No	No	No	No
61	Female	22-27	13+	Professional	Center Hitter	No		Headache							Feeling tired/drowsy			Sensitivity to light							No	No	No	No	No	No	No	No	No	No	No	No	No	No	No	No	No	No	No	No	No	No	No	No	No
62	Female	22-27	13+	Amateur	Setter	No																		None of the above	No	No	No	No	No	No	No	No	No	No	No	No	No	No	No	No	No	No	No	No	No	No	No	No	No
63	Male	16-21	9-13	High school/ University	Libero	No					Dizziness	Balance problems		Nausea/vomiting		Focusing problems/mental fogginess									Yes	No	No	Yes	No	No	No	No	No	Yes	No	No	Yes	No	No	No	No	Yes	No	No	No	No	No	No	Yes
64	Male	22-27	9-13	Amateur	Right/ Left Hitter	No																		None of the above	No	No	No	No	No	No	No	No	No	No	No	No	No	No	No	No	No	No	No	No	No	No	No	No	No
65	Female	16-21	13+	High school/ University	Right/ Left Hitter	No																		None of the above	No	No	No	No	No	No	No	No	No	No	No	No	No	No	No	No	No	No	No	No	No	No	No	No	No
66	Female	34-39	13+	Amateur	Setter	No		Headache						Nausea/vomiting											No	No	No	No	No	No	No	No	No	No	No	No	No	No	No	No	No	No	No	No	No	No	No	No	No
67	Male	28-33	13+	Amateur	Libero	No																		None of the above	Yes	No	No	Yes	No	No	No	Yes	No	No	No	No	Yes	No	No	No	No	Yes	No	No	No	No	No	No	No
68	Female	28-33	4-8	High school/ University	Right/ Left Hitter	No		Headache											Sensitivity to noise						Yes	No	No	Yes	No	No	No	Yes	No	No	No	No	Yes	No	No	No	No	No	Yes	No	No	No	No	No	No
69	Female	16-21	9-13	High school/ University	Setter	No		Headache			Dizziness		Ringing in the ears												Yes	No	No	No	Yes	No	No	No	No	Yes	No	Yes	No	No	No	No	No	No	Yes	No	No	No	No	No	Yes
70	Female	16-21	1-3	High school/ University	Setter	No																Anxiety/stress			No	No	No	No	No	No	No	No	No	No	No	No	No	No	No	No	No	No	No	No	No	No	No	No	No
71	Female	28-33	13+	Professional	Right/ Left Hitter	No																		None of the above	No	No	No	No	No	No	No	No	No	No	No	No	No	No	No	No	No	No	No	No	No	No	No	No	No
72	Female	22-27	9-13	High school/ University	Center Hitter	No		Headache			Dizziness	Balance problems			Feeling tired/drowsy	Focusing problems/mental fogginess					Changes in sleep patterns				Yes	No	Yes	Yes	No	No	No	No	Yes	No	No	No	Yes	No	No	No	No	Yes	No	No	No	No	No	No	No
73	Female	28-33	9-13	Amateur	Setter	No																		None of the above	No	No	No	No	No	No	No	No	No	No	No	No	No	No	No	No	No	No	No	No	No	No	No	No	No
74	Female	16-21	4-8	High school/ University	Right/ Left Hitter	No		Headache			Dizziness		Ringing in the ears	Nausea/vomiting	Feeling tired/drowsy	Focusing problems/mental fogginess	Depression	Sensitivity to light	Sensitivity to noise		Changes in sleep patterns	Anxiety/stress			Yes	No	Yes	Yes	No	No	No	Yes	No	No	No	No	No	No	Yes	No	No	Yes	No	No	No	No	No	No	No
[truncated: 25 more columns]
